# Supplementary material for: Timing Matters: A Systematic Review of Early Versus Delayed Palliative Care in Advanced Cancer
Source: Cancers (Basel). 2025 Aug 7;17(15):2598. doi: 10.3390/cancers17152598 (PMC12346342; doi:10.3390/cancers17152598)
Supplement: Supplementary file 1 [file cancers-17-02598-s001.zip]

Archive with 1 entries (1 files):
- cancers-3780866-supplementary.pdf
